# Supplementary material for: Acute ischemic preconditioning does not influence high-intensity intermittent exercise performance
Source: PeerJ. 2017 Nov 30;5:e4118. doi: 10.7717/peerj.4118 (PMC5712465; doi:10.7717/peerj.4118)
Supplement: Data S1 [file peerj-05-4118-s001.xlsx]

## Sheet: Plan1
	PERFORMANCE
subjects	IPC	SHAM	CONT	DELTA IPC x CONT	DELTA SHAM x CONT		Age (yrs)	Weight (kg)	Height (cm)	Fat (%)	Time of training (yrs)	PCI lac	SHAM lac	CON lac	PCI RPE	SHAM RPE	CON RPE	PCI RECOV	SHAM RECOV	CON RECOV	PCI HR PEAK	SHAM HR PEAK	CON HR PEAK	IPC HR MEAN	SHAM HR MEAN	CON HR MEAN	IPC HRmean (%HRpeak)	SHAM HRmean (%HRpeak)	CON HRmean (%HRpeak)
1	1040	1040	1160	-120	-120		25	68.2	177	7.1	10	8	14.3	15.8	7	7	9	6	6	7	185	186	193	156	162	158	84.3243	87.0968	81.8653
2	760	760	840	-80	-80		22	64.3	171	10.5	15	10.9	10	13.8	9	7	9	5	8	8	181	180	188	169	173	176	93.3702	96.1111	93.617
3	560	600	760	-200	-160		20	63.8	171	9.9	14	8.6	6.5	13.2	9	7	9	5	6	6	190	190	188	167	165	173	87.8947	86.8421	92.0213
4	1280	1240	1360	-80	-120		19	54.6	172	4.8	12	13.1	8.8	14.1	10	9.5	9	10	10	8	194	191	193	171	175	168	88.1443	91.623	87.0466
5	1160	1120	1120	40	0		22	76.5	174	10	15	7.4	12.9	13.2	8	8	8	8	8	8	192	190	193	171	170	169	89.0625	89.4737	87.5648
6	680	520	560	120	-40		19	70	160	19.5	12	16.4	14.9	13.3	10	8	7	6	8	7	187	194	193	175	169	176	93.5829	87.1134	91.1917
7	1040	1040	1120	-80	-80		22	67.1	175	13.8	2	8.6	5.6	6.8	8	8	9.5	9	8	8	188	186	187	165	167	172	87.766	89.7849	91.9786
8	840	1080	960	-120	120		20	75.6	168	15.8	10	12.8	12.2	14.9	9	10	9	5	5	8	200	199	200	183	179	179	91.5	89.9497	89.5
9	720	720	840	-120	-120		26	71.3	171	14.6	16	14.9	13.7	11.4	8	9	7	6	9	8	190	185	189	161	166	178	84.7368	89.7297	94.1799
10	600	720	760	-160	-40		21	75.7	180	13.9	13	11.3	15	10.3	9	9	9	8	6	8	180	186	185	159	160	163	88.3333	86.0215	88.1081
11	840	720	800	40	-80		21	76.7	178	22.8	10	11.2	12.4	15.3	11	11	10	6	8	8	193	194	196	173	174	176	89.6373	89.6907	89.7959
12	920	960	900	20	60		22	70	172	11	10	10	12	11	9	9	10	8	9	9	190	189	191	170	169	165	89.4737	89.418	86.3874
13	840	840	800	40	40		21	72	174	10	9	11	10	12	10	10	9	8	9	8	192	190	191	172	170	173	89.5833	89.4737	90.5759
MEAN	867.692	873.846	921.538	-53.8462	-47.6923		21.5385	69.6769	172.538	12.5923	11.3846	11.0923	11.4077	12.7	9	8.65385	8.80769	6.92308	7.69231	7.76923	189.385	189.231	191.308	168.615	169.154	171.231	89.0315	89.4099	89.5256
SD	215.025	220.814	215.168				2.06621	6.29195	5.01025	4.89804	3.64094	2.68529	3.04808	2.43036	1.08012	1.28103	0.947331	1.65638	1.49358	0.725011	5.37802	4.83311	4.02874	7.17099	5.30481	6.3134	2.75788	2.56783	3.3557
